# Supplementary material for: Mycobacterium tuberculosis AtsG (Rv0296c), GlmU (Rv1018c) and SahH (Rv3248c) Proteins Function as the Human IL-8-Binding Effectors and Contribute to Pathogen Entry into Human Neutrophils
Source: PLoS One. 2016 Feb 1;11(2):e0148030. doi: 10.1371/journal.pone.0148030 (PMC4734655; doi:10.1371/journal.pone.0148030)
Supplement: S1 Table — (XLSX) [file pone.0148030.s001.xlsx]

## Sheet: proteins
Protein IDs	Majority protein IDs	Peptide counts (all)	Peptide counts (razor+unique)	Peptide counts (unique)	Fasta headers	Proteins	Peptides	Razor + unique peptides	Unique peptides	Peptides polyg_IL8_MTB_1	Peptides polyg_IL8_MTB_2	Peptides polyg_IL8_MTB_3	Peptides polyg_IL8_MTB_4	Razor + unique peptides 30207164polyg_IL8_MTB_1	Razor + unique peptides 30207165polyg_IL8_MTB_2	Razor + unique peptides 30207166polyg_IL8_MTB_3	Razor + unique peptides 30207167polyg_IL8_MTB_4	Unique peptides 30207164polyg_IL8_MTB_1	Unique peptides 30207165polyg_IL8_MTB_2	Unique peptides 30207166polyg_IL8_MTB_3	Unique peptides 30207167polyg_IL8_MTB_4	Sequence coverage [%]	Unique + razor sequence coverage [%]	Unique sequence coverage [%]	Mol. weight [kDa]	Sequence length	Sequence lengths	Slice average	Slice 1	Experiment 30207164polyg_IL8_MTB_1	Experiment 30207165polyg_IL8_MTB_2	Experiment 30207166polyg_IL8_MTB_3	Experiment 30207167polyg_IL8_MTB_4	PEP	Sequence coverage polyg_IL8_MTB_1 [%]	Sequence coverage polyg_IL8_MTB_2 [%]	Sequence coverage polyg_IL8_MTB_3 [%]	Sequence coverage polyg_IL8_MTB_4 [%]	Intensity	Intensity polyg_IL8_MTB_1	Intensity polyg_IL8_MTB_2	Intensity polyg_IL8_MTB_3	Intensity polyg_IL8_MTB_4	Only identified by site	Reverse	Contaminant	id	Peptide IDs	Peptide is razor
CON__A2A5Y0;CON__Q9D646	CON__A2A5Y0;CON__Q9D646	4;3	3;3	1;1	>A2A5Y0 TREMBL:A2A5Y0 Tax_Id=10090 Gene_Symbol=Krt31 keratin complex 1, acidic, gene 1;>Q9D646 TREMBL:Q9D646 Tax_Id=10090 Gene_Symbol=Krt34 10 days neonate skin cDNA, RIKEN full-length enriched library, clone:4733401E01 product:keratin complex 1, acidic, g	2	4	3	1	4	1	1	1	3				1				10.3	8.7	3.1	47.117	416	416;392	1	3	3				3.1e-48	10.3	1.7	1.7	1.7	2510700	2510000						+		193;233;292;425	False;True;True;True
CON__ENSEMBL:ENSBTAP00000038253	CON__ENSEMBL:ENSBTAP00000038253	16	2	2	>ENSEMBL:ENSBTAP00000038253 (Bos taurus) 63 kDa protein	1	16	2	2	14	10	14	10	1		1		1		1		18.2	3.6	3.6	63.165	606	606	1	2	1		1		3.08e-123	16.2	12.2	15.7	10.7	18702000	1800000		16900000				+	1	7;33;64;95;191;192;197;226;232;266;374;386;387;433;496;497	False;False;False;False;False;False;False;False;True;True;False;False;False;False;False;False
CON__O95678	CON__O95678	16	1	1	>O95678 SWISS-PROT:O95678 Tax_Id=9606 Gene_Symbol=KRT75 Keratin, type II cytoskeletal 75	1	16	1	1	10	13	13	11			1				1		19.8	2.2	2.2	59.504	551	551	1	1			1		4.82e-103	13.2	15.8	15.6	15.1						+		+	2	9;61;87;88;93;103;177;181;197;223;250;282;396;496;497;502	False;False;False;False;False;False;False;False;False;False;True;False;False;False;False;False
CON__P00761	CON__P00761	10	10	9	>P00761 SWISS-PROT:P00761|TRYP_PIG Trypsin - Sus scrofa (Pig).	1	10	10	9	10	8	9	9	10	8	9	9	9	8	8	9	47.2	47.2	43.7	24.409	231	231	1	58	18	15	14	11	8.24e-106	47.2	39.4	42.9	43.7	5828200000	973000000	2730000000	1310000000	815000000			+	3	29;159;160;168;213;248;279;398;453;454	True;True;True;True;True;True;True;True;True;True
CON__P02533;CON__Q61782	CON__P02533	30;4	17;2	9;1	>P02533 SWISS-PROT:P02533 Tax_Id=9606 Gene_Symbol=KRT14 Keratin, type I cytoskeletal 14	2	30	17	9	19	19	17	23	9	9	7	13	3	4	3	7	60.2	36.9	21.6	51.621	472	472;93	1	45	9	11	7	18	3.01e-257	41.9	38.8	39	50.4	198020000	18500000	47100000	29100000	103000000			+	4	2;3;22;28;34;45;49;66;78;126;165;172;193;199;201;210;222;267;273;310;320;353;354;427;431;443;467;474;486;488	True;True;False;True;False;True;True;False;True;False;True;False;False;False;False;False;True;True;True;False;True;True;True;True;True;False;False;True;False;True
CON__P02538	CON__P02538	45	5	2	>P02538 SWISS-PROT:P02538 Tax_Id=9606 Gene_Symbol=KRT6A Keratin, type II cytoskeletal 6A	1	45	5	2	22	26	41	24	1	2	5	2		1	2	1	62.8	8.2	3.5	60.044	564	564	1	12	1	2	7	2		30	38.5	58.3	40.4	358820000	416000	12800000	334000000	12100000			+	5	6;9;21;26;33;35;61;84;87;88;93;107;121;125;128;170;177;181;184;197;207;223;244;274;280;281;282;293;301;306;315;319;334;349;350;363;391;396;410;411;493;496;497;502;513	False;False;True;False;False;False;False;False;False;False;False;True;True;False;False;False;False;False;False;False;False;False;False;False;False;False;False;False;False;False;False;False;True;False;False;True;False;False;False;False;False;False;False;False;False
CON__P02662	CON__P02662	1	1	1	>P02662 SWISS-PROT:P02662 Alpha-S1-casein - Bos taurus (Bovine).	1	1	1	1			1				1				1		6	6	6	22.975	199	199	1	1			1		0.0021044			6		1821600			1820000				+	6	90	TRUE
CON__P02663	CON__P02663	1	1	1	>P02663 SWISS-PROT:P02663 Alpha-S2-casein [Contains: Casocidin-1 - Bos taurus (Bovine).	1	1	1	1				1				1				1	5.3	5.3	5.3	24.348	207	207	1	1				1	0.0099908				5.3	117870				118000			+	7	25	TRUE
CON__P02668	CON__P02668	1	1	1	>P02668 SWISS-PROT:P02668 Kappa-casein [Contains: Casoxin C; Casoxin 6; Casoxin A; Casoxin B; Casoplatelin] - Bos taurus (Bovine).	1	1	1	1		1				1				1			6.5	6.5	6.5	18.974	169	169	1	1		1			0.0019601		6.5			124420		124000					+	8	344	TRUE
CON__P02754	CON__P02754	1	1	1	>P02754 SWISS-PROT:P02754 Beta-lactoglobulin - Bos taurus (Bovine).	1	1	1	1		1				1				1			4.9	4.9	4.9	18.281	162	162	1	1		1			0.0085315		4.9			490560		491000					+	9	150	TRUE
CON__P02768-1	CON__P02768-1	15	11	11	>P02768-1 SWISS-PROT:P02768-1 Tax_Id=9606 Gene_Symbol=ALB Isoform 1 of Serum albumin precursor	1	15	11	11	3	1	14	5	1		10	3	1		10	3	28.2	23.2	23.2	69.366	609	609	1	15	1		11	3	1.21e-69	4.1	2.5	26.6	8	24701000	371000		21500000	2840000			+	10	41;44;76;92;96;190;253;254;327;337;370;450;464;476;510	True;False;True;True;True;False;True;False;True;True;True;True;True;False;True
CON__P02769	CON__P02769	21	21	17	>P02769 SWISS-PROT:P02769 (Bos taurus) Bovine serum albumin precursor	1	21	21	17	19	3	15	4	19	3	15	4	17	2	11	2	37.9	37.9	32.8	69.293	607	607	1	44	21	3	16	4	1.78e-137	35.4	7.1	29.2	7.7	128390000	33400000	3760000	81000000	10300000			+	11	43;44;68;70;82;101;148;190;212;215;216;246;252;254;255;338;369;383;412;476;509	True;True;True;True;True;True;True;True;True;True;True;True;True;True;True;True;True;True;True;True;True
CON__P04259	CON__P04259	45	36	3	>P04259 SWISS-PROT:P04259 Tax_Id=9606 Gene_Symbol=KRT6B Keratin, type II cytoskeletal 6B	1	45	36	3	21	28	39	23	13	19	32	17		3	1		62.8	53.9	4.6	59.998	564	564	1	120	17	24	55	24		27	40.1	56.7	37.4	2823600000	89000000	180000000	2440000000	117000000			+	12	6;9;26;33;35;36;61;84;87;88;93;108;125;128;170;177;181;184;197;207;223;244;274;280;281;282;287;293;301;306;315;319;335;349;350;362;391;396;410;411;493;496;497;502;513	True;True;True;False;True;True;True;True;False;False;True;True;True;True;True;True;False;True;False;True;False;True;True;True;True;False;True;True;True;True;True;True;True;True;True;True;True;True;True;True;True;False;False;True;True
CON__P04264	CON__P04264	43	37	28	>P04264 SWISS-PROT:P04264 Tax_Id=9606 Gene_Symbol=KRT1 Keratin, type II cytoskeletal 1	1	43	37	28	40	38	35	35	34	32	29	31	26	24	22	23	66.9	62.3	53.6	66.017	644	644	1	242	69	61	56	56		59.6	58.2	53.7	50.5	6964800000	2370000000	1510000000	2130000000	948000000			+	13	8;62;64;95;98;104;111;127;134;152;178;187;196;204;205;226;228;229;245;263;275;276;280;281;288;314;351;352;364;372;375;379;386;387;390;422;433;438;439;490;496;497;500	True;True;True;False;True;True;True;True;True;False;True;True;True;True;True;True;True;True;True;True;True;True;False;False;True;True;True;True;True;True;True;True;True;True;True;True;True;True;True;True;False;False;True
CON__P05787;CON__H-INV:HIT000292931	CON__P05787;CON__H-INV:HIT000292931	10;5	2;1	2;1	>P05787 SWISS-PROT:P05787 Tax_Id=9606 Gene_Symbol=KRT8 Keratin, type II cytoskeletal 8;>H-INV:HIT000292931 Tax_Id=9606 Gene_Symbol=- Similar to Keratin, type II cytoskeletal 8	2	10	2	2	6	7	9	6			2				2		12.6	5.4	5.4	53.704	483	483;443	1	2			2		2.12e-66	5	5.4	12.2	6.8	4939000			4940000				+	14	84;87;88;93;265;280;281;463;496;497	False;False;False;False;True;False;False;True;False;False
CON__P07477	CON__P07477	2	1	1	>P07477 SWISS-PROT:P07477 Tax_Id=9606 Gene_Symbol=PRSS1 Trypsin-1 precursor	1	2	1	1	2	1	2	1	1	1	1	1	1	1	1	1	11.3	8.1	8.1	26.558	247	247	1	4	1	1	1	1	8.51e-19	11.3	8.1	11.3	8.1	1531300000	367000000	297000000	473000000	394000000			+	15	214;279	True;False
CON__P08727	CON__P08727	9	1	1	>P08727 SWISS-PROT:P08727 Tax_Id=9606 Gene_Symbol=KRT19 Keratin, type I cytoskeletal 19	1	9	1	1	6	5	6	7	1		1	1	1		1	1	20.2	2.2	2.2	44.091	400	400	1	6	1		2	3	1.57e-100	13	8.5	13	17	225990000	3620000		14000000	208000000			+	16	193;199;201;210;249;267;413;436;467	False;False;False;False;True;False;False;False;False
CON__P08730-1;CON__Q2M2I5	CON__P08730-1	16;3	1;0	1;0	>P08730-1 SWISS-PROT:P08730-1 Tax_Id=10090 Gene_Symbol=Krt13 Isoform 1 of Keratin, type I cytoskeletal 13	2	16	1	1	11	9	9	13	1	1	1		1	1	1		28.1	2.1	2.1	47.754	437	437;525	1	6	2	2	2		3.29e-155	16	12.6	14.2	25.4	25536000	5890000	12900000	6720000				+	17	71;157;193;199;201;210;269;271;325;326;357;385;419;420;436;443	False;True;False;False;False;False;False;False;False;False;False;False;False;False;False;False
CON__P08779;CON__Q3ZAW8;CON__Q9Z2K1	CON__P08779	34;10;10	30;8;8	20;3;3	>P08779 SWISS-PROT:P08779 Tax_Id=9606 Gene_Symbol=KRT16 Keratin, type I cytoskeletal 16	3	34	30	20	16	25	13	24	13	21	10	21	6	15	3	13	65.1	59.8	43.3	51.267	473	473;474;469	1	76	13	23	10	30		33.4	56.2	27.1	52.6	854880000	42300000	102000000	84400000	626000000			+	18	22;27;34;51;59;66;77;79;124;126;156;172;193;199;201;210;221;272;310;321;328;329;330;359;360;413;414;415;418;430;443;467;486;504	True;True;True;True;True;True;True;True;True;True;True;True;False;False;False;True;True;True;True;True;True;True;True;True;True;True;True;True;True;True;True;True;False;True
CON__P13645;CON__Q7Z3Y7;CON__Q7Z3Y8;CON__Q148H6;CON__Q7Z3Z0	CON__P13645	39;5;5;3;2	39;5;5;3;2	26;2;1;1;1	>P13645 SWISS-PROT:P13645 Tax_Id=9606 Gene_Symbol=KRT10 Keratin, type I cytoskeletal 10	5	39	39	26	34	36	35	31	34	36	35	31	23	23	24	20	63.4	63.4	50.6	59.51	593	593;486;459;464;450	1	264	68	75	65	56		57	58.3	59.7	50.6	8564900000	1480000000	3450000000	2510000000	1120000000			+	19	4;5;15;24;47;74;131;132;140;161;169;173;193;199;201;209;218;269;270;291;295;297;322;325;326;342;355;356;365;378;384;394;395;423;469;470;486;495;506	True;True;True;True;True;True;True;True;True;True;True;True;True;True;True;True;True;True;True;True;True;True;True;True;True;True;True;True;True;True;True;True;True;True;True;True;True;True;True
CON__P13646-1;CON__P35900;CON__Q9D312;CON__Q6IFU5;CON__Q8N1A0	CON__P13646-1	31;3;2;1;1	25;1;0;1;0	4;0;0;0;0	>P13646-1 SWISS-PROT:P13646-1 Tax_Id=9606 Gene_Symbol=KRT13 Isoform 1 of Keratin, type I cytoskeletal 13	5	31	25	4	16	6	22	29	11		17	24	2		3	4	64.8	57.4	11.1	49.586	458	458;424;431;431;295	1	91	11		21	59		26	9.2	45.6	63.1	4192900000	26500000		296000000	3870000000			+	20	18;22;50;67;71;75;80;163;202;203;210;217;240;257;269;271;325;326;341;357;385;403;416;419;420;426;436;443;466;468;505	True;False;True;True;True;True;True;True;True;True;False;True;True;True;False;True;False;False;True;True;True;True;True;True;True;True;True;False;True;True;True
CON__P13647	CON__P13647	42	25	9	>P13647 SWISS-PROT:P13647 Tax_Id=9606 Gene_Symbol=KRT5 Keratin, type II cytoskeletal 5	1	42	25	9	25	34	33	25	11	20	19	14	2	7	6	4	53.9	35.4	12.2	62.378	590	590	1	80	14	24	27	15		35.3	42.5	46.6	35.6	527680000	34700000	124000000	314000000	55500000			+	21	11;12;32;61;83;87;88;93;100;103;119;125;137;171;177;181;185;195;197;223;241;242;280;281;282;286;302;315;319;361;392;397;417;444;448;449;456;484;493;496;497;501	True;True;True;False;True;False;False;False;True;True;True;False;True;True;False;False;True;True;False;False;True;True;False;False;False;True;True;False;False;True;True;True;True;True;True;True;True;True;False;False;False;True
CON__P19013	CON__P19013	37	35	22	>P19013 SWISS-PROT:P19013 Tax_Id=9606 Gene_Symbol=KRT4 keratin 4	1	37	35	22	20	2	36	21	18		34	19	12		22	11	56.7	54	41.8	63.91	594	594	1	106	18		61	27		35.5	2.7	56.7	33	3942900000	27600000		3850000000	63600000			+	22	7;13;14;33;46;60;85;87;102;109;114;158;176;182;188;225;243;283;284;304;316;340;348;373;374;408;409;428;429;437;460;462;473;480;483;492;498	True;True;True;False;True;True;True;False;True;True;True;True;True;True;True;True;True;True;True;True;True;True;True;True;True;True;True;True;True;True;True;True;True;True;True;True;True
CON__P20930	CON__P20930	3	3	3	>P20930 SWISS-PROT:P20930 Tax_Id=9606 Gene_Symbol=FLG Filaggrin	1	3	3	3	2	1	1		2	1	1		2	1	1		0.8	0.8	0.8	435.16	4061	4061	1	5	2	2	1		5.59e-09	0.6	0.2	0.2		1012300	498000		514000				+	23	198;336;400	True;True;True
CON__P35527	CON__P35527	36	35	35	>P35527 SWISS-PROT:P35527 Tax_Id=9606 Gene_Symbol=KRT9 Keratin, type I cytoskeletal 9	1	36	35	35	26	31	30	25	25	30	29	24	25	30	29	24	58.6	58.6	58.6	62.129	623	623	1	184	38	49	57	40		48.2	50.4	54.3	43.7	3669100000	631000000	803000000	1680000000	553000000			+	24	54;58;72;89;99;112;116;122;145;146;162;166;167;175;180;199;200;208;268;298;299;307;308;309;312;332;346;347;366;381;401;432;434;477;478;494	True;True;True;True;True;True;True;True;True;True;True;True;True;True;True;False;True;True;True;True;True;True;True;True;True;True;True;True;True;True;True;True;True;True;True;True
CON__P35908	CON__P35908	49	49	32	>P35908 SWISS-PROT:P35908 Tax_Id=9606 Gene_Symbol=KRT2 Keratin, type II cytoskeletal 2 epidermal	1	49	49	32	39	40	32	31	39	40	32	31	26	26	19	20	78.1	78.1	60.6	65.865	645	645	1	219	81	50	51	37		65.4	68.4	58.6	40.5	5623200000	2250000000	858000000	1930000000	586000000			+	25	33;63;65;87;88;91;95;110;115;117;118;133;138;139;152;179;181;191;192;197;223;227;230;231;236;237;262;277;278;282;296;300;345;371;377;389;402;406;407;445;446;447;458;472;489;496;497;503;512	True;True;True;True;True;True;True;True;True;True;True;True;True;True;True;True;True;True;True;True;True;True;True;True;True;True;True;True;True;True;True;True;True;True;True;True;True;True;True;True;True;True;True;True;True;True;True;True;True
CON__P48668;CON__Q8VED5	CON__P48668	44;10	1;0	1;0	>P48668 SWISS-PROT:P48668 Tax_Id=9606 Gene_Symbol=KRT6C Keratin, type II cytoskeletal 6C	2	44	1	1	22	26	40	24			1				1		62.8	2.7	2.7	60.024	564	564;531	1	2			2			30	38.5	58.3	40.4	9057500			9060000				+	26	6;9;21;26;33;35;61;84;87;88;93;107;125;128;170;177;181;197;207;223;244;274;280;281;282;287;293;303;306;315;319;334;349;350;362;391;396;410;411;493;496;497;502;513	False;False;False;False;False;False;False;False;False;False;False;False;False;False;False;False;False;False;False;False;False;False;False;False;False;False;False;True;False;False;False;False;False;False;False;False;False;False;False;False;False;False;False;False
CON__P60712	CON__P60712	3	3	3	>P60712 SWISS-PROT:P60712 (Bos taurus) Actin, cytoplasmic 1	1	3	3	3		2	2	3		2	2	3		2	2	3	9.9	9.9	9.9	41.736	375	375	1	7		2	2	3	2.55e-07		7.2	7.2	9.9	9253100		2650000	3290000	3320000			+	27	17;40;452	True;True;True
CON__P78385;CON__Q6NT21	CON__P78385;CON__Q6NT21	6;6	5;5	1;1	>P78385 SWISS-PROT:P78385 Keratin, type II cuticular Hb3 (Hair keratin, type II Hb3) - Homo sapiens (Human).;>Q6NT21 TREMBL:Q6NT21 Keratin, hair, basic, 3 - Homo sapiens (Human).	2	6	5	1	5	1	1	2	4			1	1				9.5	8.1	1.8	54.214	493	493;493	1	6	4			2	3.44e-12	7.9	1.4	1.4	3	20278000	3420000			16900000			+	28	10;30;86;93;224;499	True;True;True;False;True;True
CON__Q01546	CON__Q01546	13	1	1	>Q01546 SWISS-PROT:Q01546 Tax_Id=9606 Gene_Symbol=KRT76 Keratin, type II cytoskeletal 2 oral	1	13	1	1	10	10	11	8			1				1		10.3	1.4	1.4	65.87	638	638	1	1			1		3.35e-60	8.2	8.5	9.6	6.9	3838500			3840000		+		+	29	65;87;88;93;181;191;192;197;223;227;393;496;497	False;False;False;False;False;False;False;False;False;False;True;False;False
CON__Q04695;CON__Q99PS0	CON__Q04695	17;1	6;1	2;0	>Q04695 SWISS-PROT:Q04695 Tax_Id=9606 Gene_Symbol=KRT17 Keratin, type I cytoskeletal 17	2	17	6	2	11	16	8	13	3	6	1	3	2	2	1	2	31.5	13.4	6.2	48.105	432	432;422	1	15	3	7	1	4	1.76e-148	23.4	28.9	17.6	25.9	21070000	2090000	16900000	441000	1600000			+	30	23;39;45;48;78;164;174;193;199;201;210;273;353;354;424;443;467	True;True;False;True;False;True;True;False;False;False;False;False;False;False;True;False;False
CON__Q0VBK2;CON__Q6KB66-1	CON__Q0VBK2;CON__Q6KB66-1	1;1	1;1	1;1	>Q0VBK2 TREMBL:Q0VBK2;Q8C1M7 Tax_Id=10090 Gene_Symbol=Krt80 Keratin 80;>Q6KB66-1 SWISS-PROT:Q6KB66-1 Tax_Id=9606 Gene_Symbol=KRT80 Isoform 1 of Keratin, type II cytoskeletal 80	2	1	1	1				1				1				1	2.2	2.2	2.2	50.66	452	452;452	1	1				1	0.00014236				2.2	166340				166000			+	31	382	TRUE
CON__Q32MB2;CON__Q3SY84	CON__Q32MB2;CON__Q3SY84	9;6	1;1	0;0	>Q32MB2 TREMBL:Q32MB2;Q86Y46 Tax_Id=9606 Gene_Symbol=KRT73 Keratin-73;>Q3SY84 SWISS-PROT:Q3SY84 Tax_Id=9606 Gene_Symbol=KRT71 Keratin, type II cytoskeletal 71	2	9	1		8	5	8	7	1	1	1						11.5	2.2		58.923	540	540;523	1	6	3	1	2		4.51e-97	11.1	5.6	11.1	8.9	24806000	16000000	2790000	6030000				+	32	7;87;88;94;181;223;283;374;498	False;False;False;True;False;False;False;False;False
CON__Q5D862	CON__Q5D862	3	3	3	>Q5D862 SWISS-PROT:Q5D862 Tax_Id=9606 Gene_Symbol=FLG2 Filaggrin-2	1	3	3	3	3	2	1	2	3	2	1	2	3	2	1	2	1.4	1.4	1.4	248.07	2391	2391	1	8	3	2	1	2	6.54e-16	1.4	0.9	0.5	1	8225900	2860000	1390000	1650000	2320000			+	33	97;305;405	True;True;True
CON__Q6NXH9	CON__Q6NXH9	8	1	1	>Q6NXH9 TREMBL:Q6NXH9 Tax_Id=10090 Gene_Symbol=Krt73 Keratin 73	1	8	1	1	7	5	7	5	1		1		1		1		10.9	1.7	1.7	58.911	539	539	1	2	1		1		3.31e-64	10.6	5.6	10.6	6.7	1351100	946000		405000				+	34	31;87;88;95;181;223;283;498	True;False;False;False;False;False;False;False
CON__Q7RTS7	CON__Q7RTS7	8	1		>Q7RTS7 SWISS-PROT:Q7RTS7 Tax_Id=9606 Gene_Symbol=KRT74 Keratin, type II cytoskeletal 74	1	8	1		6	5	7	5			1						10.2	2.3		57.865	529	529	1	2			2		1.11e-77	7.6	5.7	9.8	5.3	4706000			4710000				+	35	7;55;87;88;94;181;223;374	False;True;False;False;False;False;False;False
CON__Q7RTT2;CON__Q8N1N4-2	CON__Q7RTT2;CON__Q8N1N4-2	21;21	18;18	18;18	>Q7RTT2 TREMBL:Q7RTT2 Tax_Id=9606 Gene_Symbol=KRT78 Keratin-78;>Q8N1N4-2 SWISS-PROT:Q8N1N4-2 Tax_Id=9606 Gene_Symbol=KRT78 Isoform 2 of Keratin, type II cytoskeletal 78	2	21	18	18	6	6	17	17	3	4	14	14	3	4	14	14	45.7	40.9	40.9	56.964	521	521;521	1	36	3	4	15	14	2.44e-150	10.6	11.3	35.7	32.6	76270000	1040000	3290000	50600000	21300000			+	36	7;37;38;57;93;147;151;189;219;223;238;239;317;318;388;435;441;457;481;491;511	False;True;True;True;False;True;True;True;True;False;True;True;True;True;True;True;True;True;True;True;True
CON__Q7Z794	CON__Q7Z794	16	11	9	>Q7Z794 SWISS-PROT:Q7Z794 Tax_Id=9606 Gene_Symbol=KRT77 Keratin 77	1	16	11	9	13	9	6	4	9	4	2	2	8	4	2	1	26.8	21.8	19.4	61.802	578	578	1	17	9	4	2	2	1.57e-83	22.5	12.1	8.8	6.7	11645000	4770000	4150000	1530000	1190000			+	37	52;87;88;95;105;234;235;264;331;376;380;421;442;461;496;497	True;False;False;False;True;True;True;True;True;True;True;True;True;True;False;False
CON__Q86YZ3	CON__Q86YZ3	16	16	16	>Q86YZ3 SWISS-PROT:Q86YZ3 Tax_Id=9606 Gene_Symbol=HRNR Hornerin	1	16	16	16	6	11	11	10	6	11	11	10	6	11	11	10	15.6	15.6	15.6	282.39	2850	2850	1	43	7	13	12	11	2.69e-73	8.8	13.6	11.7	12.3	29247000	2300000	8060000	12200000	6660000			+	38	106;123;129;130;141;142;143;144;311;323;324;358;367;399;507;508	True;True;True;True;True;True;True;True;True;True;True;True;True;True;True;True
CON__Q922U2	CON__Q922U2	28	1	1	>Q922U2 SWISS-PROT:Q922U2 Tax_Id=10090 Gene_Symbol=Krt5 Keratin, type II cytoskeletal 5	1	28	1	1	20	23	22	19			1				1		31.2	2.8	2.8	61.766	580	580	1	1			1		6.81e-191	22.6	24.1	27.6	23.1	2760300			2760000		+		+	39	61;83;87;88;93;100;103;125;137;177;181;186;197;223;245;280;281;351;352;379;397;417;448;449;456;496;497;501	False;False;False;False;False;False;False;False;False;False;False;True;False;False;False;False;False;False;False;False;False;False;False;False;False;False;False;False
Rv0440_groEL2	Rv0440_groEL2	11	11	11	>Rv0440_groEL2	1	11	11	11	7	6	8	7	7	6	8	7	7	6	8	7	25.4	25.4	25.4	56.726	540	540	1	28	7	6	8	7	3.79e-77	18.1	15.6	21.3	18.3	30961000	6690000	4530000	15400000	4370000				47	16;53;56;120;153;206;285;294;313;451;485	True;True;True;True;True;True;True;True;True;True;True
Rv0161_Rv0161	Rv0161_Rv0161	1	1	1	>Rv0161_Rv0161	1	1	1	1	1				1				1				3.3	3.3	3.3	47.355	449	449	1	1	1				0.0022745	3.3				6138700	6140000							40	455	TRUE
Rv0350_dnaK	Rv0350_dnaK	1	1	1	>Rv0350_dnaK	1	1	1	1	1				1				1				1.9	1.9	1.9	66.83	625	625	1	1	1				3.47e-13	1.9				503970	504000							44	290	TRUE
Rv0211_pckA	Rv0211_pckA	1	1	1	>Rv0211_pckA	1	1	1	1	1				1				1				2.1	2.1	2.1	67.252	606	606	1	1	1				4.14e-12	2.1				312830	313000							41	487	TRUE
Rv0984_moaB2	Rv0984_moaB2	2	2	2	>Rv0984_moaB2	1	2	2	2	1			1	1			1	1			1	11	11	11	18.441	181	181	1	2	1			1	0.0049524	5			11	2018300	198000			1820000				51	259;260	True;True
Rv1630_rpsA	Rv1630_rpsA	1	1	1	>Rv1630_rpsA	1	1	1	1	1				1				1				2.3	2.3	2.3	53.201	481	481	1	1	1				7.19e-05	2.3				142610	143000							55	42	TRUE
Rv3248c_sahH	Rv3248c_sahH	7	7	7	>Rv3248c_sahH	1	7	7	7		5	3	1		5	3	1		5	3	1	15.6	15.6	15.6	54.323	495	495	1	9		5	3	1	3.23e-27		11.9	5.9	1.8	8466700		7040000	1200000	230000				62	81;135;136;155;465;471;475	True;True;True;True;True;True;True
Rv1436_gap	Rv1436_gap	1	1	1	>Rv1436_gap	1	1	1	1		1				1				1			4.4	4.4	4.4	35.923	339	339	1	1		1			6.39e-08		4.4			3722700		3720000						54		TRUE
Rv3089_fadD13	Rv3089_fadD13	2	2	2	>Rv3089_fadD13	1	2	2	2		1	1			1	1			1	1		1.8	1.8	1.8	54.459	503	503	1	2		1	1		0.00067932		1.6	1.8		12835000		3380000	9450000					61	183;258	True;True
Rv2145c_wag31	Rv2145c_wag31	1	1	1	>Rv2145c_wag31	1	1	1	1		1	1			1	1			1	1		4.2	4.2	4.2	28.277	260	260	1	2		1	1		0.047177		4.2	4.2		3496700		1990000	1510000		+			56	1	TRUE
Rv2996c_serA1	Rv2996c_serA1	5	5	5	>Rv2996c_serA1	1	5	5	5		3	2			3	2			3	2		11.9	11.9	11.9	54.522	528	528	1	5		3	2		3.69e-19		6.8	5.1		3662200		1820000	1840000					60	19;20;113;154;440	True;True;True;True;True
Rv0753c_mmsA	Rv0753c_mmsA	2	2	2	>Rv0753c_mmsA	1	2	2	2		2				2				2			5.5	5.5	5.5	54.453	510	510	1	2		2			8.09e-18		5.5			1715400		1720000						50	69;343	True;True
Rv2220_glnA1	Rv2220_glnA1	1	1	1	>Rv2220_glnA1	1	1	1	1		1				1				1			3.1	3.1	3.1	53.537	478	478	1	1		1			1.91e-08		3.1			851080		851000						57	404	TRUE
Rv2299c_htpG	Rv2299c_htpG	1	1	1	>Rv2299c_htpG	1	1	1	1		1				1				1			1.9	1.9	1.9	72.96	647	647	1	1		1			7.22e-06		1.9			637500		638000						58	73	TRUE
Rv0258c_Rv0258c	Rv0258c_Rv0258c	1	1	1	>Rv0258c_Rv0258c	1	1	1	1		1				1				1			6	6	6	16.047	151	151	1	1		1			0.0046756		6			351780		352000						42	256	TRUE
Rv3280_accD5	Rv3280_accD5	3	3	3	>Rv3280_accD5	1	3	3	3			3				3				3		7.8	7.8	7.8	59.354	548	548	1	3			3		5.39e-11			7.8		5587200			5590000					63	339;368;479	True;True;True
Rv0685_tuf	Rv0685_tuf	1	1	1	>Rv0685_tuf	1	1	1	1			1				1				1		4	4	4	43.561	396	396	1	1			1		9.58e-23			4		3583200			3580000					48	220	TRUE
Rv0384c_clpB;Rv3596c_clpC1	Rv0384c_clpB;Rv3596c_clpC1	1;1	1;1	1;1	>Rv0384c_clpB	2	1	1	1			1				1				1		1.5	1.5	1.5	92.535	848	848;848	1	1			1		1.18e-05			1.5		1564300			1560000					45	289	TRUE
Rv0738_Rv0738	Rv0738_Rv0738	1	1	1	>Rv0738_Rv0738	1	1	1	1			1				1				1		4.9	4.9	4.9	19.115	182	182	1	1			1		0.060621			4.9		1195400			1200000		+			49	459	TRUE
Rv0392c_ndhA	Rv0392c_ndhA	1	1	1	>Rv0392c_ndhA	1	1	1	1				1				1				1	2.3	2.3	2.3	50.385	470	470	1	1				1	0.0031908				2.3	2643000				2640000				46	333	TRUE
Rv1018c_glmU	Rv1018c_glmU	3	3	3	>Rv1018c_glmU	1	3	3	3				3				3				3	9.3	9.3	9.3	51.583	495	495	1	3				3	3.82e-11				9.3	2316500				2320000				52	149;247;482	True;True;True
Rv0296c_Rv0296c	Rv0296c_Rv0296c	2	2	2	>Rv0296c_AtsG	1	2	2	2				2				2				2	8	8	8	51.813	465	465	1	2				2	0.00076884				8	1314200				1310000				43	194;211	True;True
					only identified by site
					common MS background
					2 and more peptides
					excluded due to protein size
					membrane protein
					best hits /membrane bound/size match/peptides >2
[truncated: 6 more columns]

## Sheet: peptides
Sequence	First amino acid	Last amino acid	A Count	R Count	N Count	D Count	C Count	Q Count	E Count	G Count	H Count	I Count	L Count	K Count	M Count	F Count	P Count	S Count	T Count	W Count	Y Count	V Count	U Count	Length	Missed cleavages	Mass	Proteins	Leading razor protein	Unique (Groups)	Unique (Proteins)	Charges	PEP	Score	Slice Average	Slice Std. Dev.	Slice 1	Unique Slice Average	Unique Slice Std. Dev.	Unique Slice 1	polyg_IL8_MTB_1	polyg_IL8_MTB_2	polyg_IL8_MTB_3	polyg_IL8_MTB_4	Unique polyg_IL8_MTB_1	Unique polyg_IL8_MTB_2	Unique polyg_IL8_MTB_3	Unique polyg_IL8_MTB_4	Intensity	Intensity polyg_IL8_MTB_1
VCRDAGAYVTVQGGR	V	R	2	2	0	1	1	1	0	3	0	0	0	0	0	0	0	0	1	0	1	3	0	15	1	1607.78	Rv0161_Rv0161	Rv0161_Rv0161	yes	yes	2	0.0022745	84.297	1	0	1	1	0	1	1				1				6138700	6138700
VVFTDGSEEEFQR	V	R	0	1	0	1	0	1	3	1	0	0	0	0	0	2	0	1	1	0	0	2	0	13	0	1541.7	Rv0211_pckA	Rv0211_pckA	yes	yes	2	4.1426e-12	122.46	1	0	1	1	0	1	1				1				312830	312830
MARSQEPSR	M	R	1	2	0	0	0	1	1	0	0	0	0	0	1	0	1	2	0	0	0	0	0	9	1	1060.51	Rv0258c_Rv0258c	Rv0258c_Rv0258c	yes	yes	2	0.0046756	64.711	1	0	1	1	0	1		1				1			351780	0
LAAEGILFTR	L	R	2	1	0	0	0	0	1	1	0	1	2	0	0	1	0	0	1	0	0	0	0	10	0	1089.62	Rv0296c_AtsG	Rv0296c_AtsG	yes	yes	2	0.050983	99.568	1	0	1	1	0	1				1				1	716010	0
LEVPADVEGVSHAPALLAPDTENAAVR	L	R	6	1	1	2	0	0	3	1	1	0	3	0	0	0	3	1	1	0	0	4	0	27	0	2740.4	Rv0296c_AtsG	Rv0296c_AtsG	yes	yes	3	0.01508	96.881	1	0	1	1	0	1				1				1	598140	0
NQAETLVYQTEK	N	K	1	0	1	0	0	2	2	0	0	0	1	1	0	0	0	0	2	0	1	1	0	12	0	1422.7	Rv0350_dnaK	Rv0350_dnaK	yes	yes	2	3.4736e-13	255.16	1	0	1	1	0	1	1				1				503970	503970
NNPVLIGEPGVGK	N	K	0	0	2	0	0	0	1	3	0	1	1	1	0	0	2	0	0	0	0	2	0	13	0	1292.71	Rv0384c_clpB;Rv3596c_clpC1	Rv0384c_clpB	yes	no	2	1.1781e-05	160.18	1	0	1	1	0	1			1				1		1564300	0
RADVDITLISK	R	K	1	1	0	2	0	0	0	0	0	2	1	1	0	0	0	1	1	0	0	1	0	11	1	1229.7	Rv0392c_ndhA	Rv0392c_ndhA	yes	yes	2	0.0031908	123.79	1	0	1	1	0	1				1				1	2643000	0
AGAATEVELK	A	K	3	0	0	0	0	0	2	1	0	0	1	1	0	0	0	0	1	0	0	1	0	10	0	987.524	Rv0440_groEL2	Rv0440_groEL2	yes	yes	2	2.0142e-11	236.56	1	0	4	1	0	4	1	1	1	1	1	1	1	1	4171700	796090
DETTIVEGAGDTDAIAGR	D	R	3	1	0	3	0	0	2	3	0	2	0	0	0	0	0	0	3	0	0	1	0	18	0	1789.83	Rv0440_groEL2	Rv0440_groEL2	yes	yes	2	4.2704e-25	266.71	1	0	4	1	0	4	1	1	1	1	1	1	1	1	4267500	875170
DLLPLLEK	D	K	0	0	0	1	0	0	1	0	0	0	4	1	0	0	1	0	0	0	0	0	0	8	0	939.564	Rv0440_groEL2	Rv0440_groEL2	yes	yes	2	0.025583	120.46	1	0	1	1	0	1				1				1	711210	0
GLNALADAVK	G	K	3	0	1	1	0	0	0	1	0	0	2	1	0	0	0	0	0	0	0	1	0	10	0	970.545	Rv0440_groEL2	Rv0440_groEL2	yes	yes	2	0.0018454	145.46	1	0	2	1	0	2	1		1		1		1		2591900	904780
IGAELVK	I	K	1	0	0	0	0	0	1	1	0	1	1	1	0	0	0	0	0	0	0	1	0	7	0	728.443	Rv0440_groEL2	Rv0440_groEL2	yes	yes	2	0.057065	110.63	1	0	1	1	0	1	1				1				1163600	1163600
LEGDEATGANIVK	L	K	2	0	1	1	0	0	2	2	0	1	1	1	0	0	0	0	1	0	0	1	0	13	0	1315.66	Rv0440_groEL2	Rv0440_groEL2	yes	yes	2	5.0319e-13	235.73	1	0	3	1	0	3	1	1	1		1	1	1		2617800	659300
NLPAGHGLNAQTGVYEDLLAAGVADPVK	N	K	5	0	2	2	0	1	1	4	1	0	4	1	0	0	2	0	1	0	1	3	0	28	0	2789.43	Rv0440_groEL2	Rv0440_groEL2	yes	yes	3	0.00011178	151.06	1	0	4	1	0	4	1	1	1	1	1	1	1	1	5244300	1237600
NVAAGANPLGLK	N	K	3	0	2	0	0	0	0	2	0	0	2	1	0	0	1	0	0	0	0	1	0	12	0	1123.63	Rv0440_groEL2	Rv0440_groEL2	yes	yes	2	2.8387e-06	189.58	1	0	3	1	0	3	1		1	1	1		1	1	4360100	1053400
QIAFNSGLEPGVVAEK	Q	K	2	0	1	0	0	1	2	2	0	1	1	1	0	1	1	1	0	0	0	2	0	16	0	1657.87	Rv0440_groEL2	Rv0440_groEL2	yes	yes	2	2.4406e-11	195.6	1	0	2	1	0	2			1	1			1	1	1375800	0
VALEAPLK	V	K	2	0	0	0	0	0	1	0	0	0	2	1	0	0	1	0	0	0	0	1	0	8	0	839.512	Rv0440_groEL2	Rv0440_groEL2	yes	yes	2	0.097045	93.429	1	0	2	1	0	2		1	1			1	1		2520800	0
VTETLLK	V	K	0	0	0	0	0	0	1	0	0	0	2	1	0	0	0	0	2	0	0	1	0	7	0	802.48	Rv0440_groEL2	Rv0440_groEL2	yes	yes	2	0.0043247	145.04	1	0	2	1	0	2		1		1		1		1	1936000	0
LLDQGQAGDNVGLLLR	L	R	1	1	1	2	0	2	0	3	0	0	5	0	0	0	0	0	0	0	0	1	0	16	0	1680.92	Rv0685_tuf	Rv0685_tuf	yes	yes	2	9.5812e-23	270.51	1	0	1	1	0	1			1				1		3583200	0
VDPLMAHQR	V	R	1	1	0	1	0	1	0	0	1	0	1	0	1	0	1	0	0	0	0	1	0	9	0	1065.54	Rv0738_Rv0738	Rv0738_Rv0738	yes	yes	2	0.060621	94.302	1	0	1	1	0	1			1				1		1195400	0
EAVDAILHHPDIK	E	K	2	0	0	2	0	0	1	0	2	2	1	1	0	0	1	0	0	0	0	1	0	13	0	1456.77	Rv0753c_mmsA	Rv0753c_mmsA	yes	yes	3	0.020937	106.4	1	0	1	1	0	1		1				1			875660	0
SADVFDPNTGQIQAK	S	K	2	0	1	2	0	2	0	1	0	1	0	1	0	1	1	1	1	0	0	1	0	15	0	1589.77	Rv0753c_mmsA	Rv0753c_mmsA	yes	yes	2	3.8632e-16	240.46	1	0	1	1	0	1		1				1			839730	0
MKVAAQCSK	M	K	2	0	0	0	1	1	0	0	0	0	0	2	1	0	0	1	0	0	0	1	0	9	1	1021.5	Rv0984_moaB2	Rv0984_moaB2	yes	yes	2	0.052502	4.0172	1	0	1	1	0	1	1				1				197880	197880
MKVAAQCSKLGYTVAPMEQR	M	R	3	1	0	0	1	2	1	1	0	0	1	2	2	0	1	1	1	0	1	2	0	20	2	2267.12	Rv0984_moaB2	Rv0984_moaB2	yes	yes	3	0.094329	31.462	1	0	1	1	0	1				1				1	1820400	0
IAPLVGELADTLGR	I	R	2	1	0	1	0	0	1	2	0	1	3	0	0	0	1	0	1	0	0	1	0	14	0	1423.8	Rv1018c_glmU	Rv1018c_glmU	yes	yes	2	0.0053206	89.507	1	0	1	1	0	1				1				1	875550	0
LSSNNAQQELYLTDVIAILR	L	R	2	1	2	1	0	2	1	0	0	2	4	0	0	0	0	2	1	0	1	1	0	20	0	2260.21	Rv1018c_glmU	Rv1018c_glmU	yes	yes	3	0.00041027	128.99	1	0	1	1	0	1				1				1	0	0
VQLAELASELNR	V	R	2	1	1	0	0	1	2	0	0	0	3	0	0	0	0	1	0	0	0	1	0	12	0	1341.73	Rv1018c_glmU	Rv1018c_glmU	yes	yes	2	1.7499e-05	166.62	1	0	1	1	0	1				1				1	1441000	0
MPRDYTAPR	M	R	1	2	0	1	0	0	0	0	0	0	0	0	1	0	2	0	1	0	1	0	0	9	1	1105.53	Rv1140_Rv1140	Rv1140_Rv1140	yes	yes	2	0.041449	56.258	1	0	4	1	0	4	3	1			3	1			0	0
AAALNIVPTSTGAAK	A	K	5	0	1	0	0	0	0	1	0	1	1	1	0	0	1	1	2	0	0	1	0	15	0	1383.77	Rv1436_gap	Rv1436_gap	yes	yes	2	6.3904e-08	177.63	1	0	1	1	0	1		1				1			3722700	0
AWLEQTQSEVR	A	R	1	1	0	0	0	2	2	0	0	0	1	0	0	0	0	1	1	1	0	1	0	11	0	1345.66	Rv1630_rpsA	Rv1630_rpsA	yes	yes	2	7.1887e-05	164.81	1	0	1	1	0	1	1				1				142610	142610
ADAMLADAQSR	A	R	4	1	0	2	0	1	0	0	0	0	1	0	1	0	0	1	0	0	0	0	0	11	0	1147.53	Rv2145c_wag31	Rv2145c_wag31	yes	yes	2	0.047177	89.827	1	0	2	1	0	2		1	1			1	1		3496700	0
SVFDDGLAFDGSSIR	S	R	1	1	0	3	0	0	0	2	0	1	1	0	0	2	0	3	0	0	0	1	0	15	0	1584.74	Rv2220_glnA1	Rv2220_glnA1	yes	yes	2	1.9111e-08	189.09	1	0	1	1	0	1		1				1			851080	0
ELISNASDALDK	E	K	2	0	1	2	0	0	1	0	0	1	2	1	0	0	0	2	0	0	0	0	0	12	0	1274.64	Rv2299c_htpG	Rv2299c_htpG	yes	yes	2	7.2246e-06	182.71	1	0	1	1	0	1		1				1			637500	0
LVILDIPDALLDDLIAGLDALGLQSR	L	R	3	1	0	5	0	1	0	2	0	3	8	0	0	0	1	1	0	0	0	1	0	26	0	2731.54	Rv2391_sirA	Rv2391_sirA	yes	yes	3	2.2966e-05	150.94	1	0	1	1	0	1			1				1		0	0
AGTDVAESVR	A	R	2	1	0	1	0	0	1	1	0	0	0	0	0	0	0	1	1	0	0	2	0	10	0	1003.49	Rv2996c_serA1	Rv2996c_serA1	yes	yes	2	0.0035729	130.41	1	0	1	1	0	1		1				1			621820	0
AGVGLDNVDVDAATAR	A	R	4	1	1	3	0	0	0	2	0	0	1	0	0	0	0	0	1	0	0	3	0	16	0	1542.76	Rv2996c_serA1	Rv2996c_serA1	yes	yes	2	1.6867e-11	205.52	1	0	1	1	0	1		1				1			712710	0
GGLVDEAALADAITGGHVR	G	R	4	1	0	2	0	0	1	4	1	1	2	0	0	0	0	0	1	0	0	2	0	19	0	1820.94	Rv2996c_serA1	Rv2996c_serA1	yes	yes	3	0.0065029	116.86	1	0	1	1	0	1			1				1		1208500	0
IGQLVAQR	I	R	1	1	0	0	0	2	0	1	0	1	1	0	0	0	0	0	0	0	0	1	0	8	0	883.524	Rv2996c_serA1	Rv2996c_serA1	yes	yes	2	0.037032	116.37	1	0	1	1	0	1			1				1		631340	0
TPETAGLIDK	T	K	1	0	0	1	0	0	1	1	0	1	1	1	0	0	1	0	2	0	0	0	0	10	0	1043.55	Rv2996c_serA1	Rv2996c_serA1	yes	yes	2	0.025454	108.7	1	0	1	1	0	1		1				1			487800	0
KNIGWMLR	K	R	0	1	1	0	0	0	0	1	0	1	1	1	1	0	0	0	0	1	0	0	0	8	1	1016.56	Rv3089_fadD13	Rv3089_fadD13	yes	yes	1	0.034878	0	1	0	1	1	0	1		1				1			3380400	0
MKNIGWMLR	M	R	0	1	1	0	0	0	0	1	0	1	1	1	2	0	0	0	0	1	0	0	0	9	1	1147.6	Rv3089_fadD13	Rv3089_fadD13	yes	yes	2	0.019477	0	1	0	1	1	0	1			1				1		9454700	0
EYAEVQPLK	E	K	1	0	0	0	0	1	2	0	0	0	1	1	0	0	1	0	0	0	1	1	0	9	0	1075.56	Rv3248c_sahH	Rv3248c_sahH	yes	yes	2	0.0431	108.98	1	0	1	1	0	1			1				1		1201300	0
GTDALIGGK	G	K	1	0	0	1	0	0	0	3	0	1	1	1	0	0	0	0	1	0	0	0	0	9	0	830.45	Rv3248c_sahH	Rv3248c_sahH	yes	yes	2	3.192e-05	166.16	1	0	2	1	0	2			1	1			1	1	230120	0
GVTEETTTGVLR	G	R	0	1	0	0	0	0	2	2	0	0	1	0	0	0	0	0	4	0	0	2	0	12	0	1261.65	Rv3248c_sahH	Rv3248c_sahH	yes	yes	2	3.4137e-08	197.07	1	0	1	1	0	1		1				1			1272400	0
IHVEALGGHLTK	I	K	1	0	0	0	0	0	1	2	2	1	2	1	0	0	0	0	1	0	0	1	0	12	0	1273.71	Rv3248c_sahH	Rv3248c_sahH	yes	yes	3	0.011641	117.25	1	0	1	1	0	1		1				1			854040	0
VFLNLLR	V	R	0	1	1	0	0	0	0	0	0	0	3	0	0	1	0	0	0	0	0	1	0	7	0	873.544	Rv3248c_sahH	Rv3248c_sahH	yes	yes	2	1.2662e-05	190.64	1	0	1	1	0	1		1				1			2147300	0
VLICGYGDVGK	V	K	0	0	0	1	1	0	0	3	0	1	1	1	0	0	0	0	0	0	1	2	0	11	0	1179.6	Rv3248c_sahH	Rv3248c_sahH	yes	yes	2	0.022552	111.86	1	0	2	1	0	2		1	1			1	1		940080	0
VNVKPQVDLWTFGDTGR	V	R	0	1	1	2	0	1	0	2	0	0	1	1	0	1	1	0	2	1	0	3	0	17	1	1930.99	Rv3248c_sahH	Rv3248c_sahH	yes	yes	3	2.071e-05	158.29	1	0	1	1	0	1		1				1			1821500	0
RPLGDGVVTGYGTIDGR	R	R	0	2	0	2	0	0	0	5	0	1	1	0	0	0	1	0	2	0	1	2	0	17	1	1731.89	Rv3280_accD5	Rv3280_accD5	yes	yes	3	0.0068293	100.23	1	0	1	1	0	1			1				1		1424900	0
SGTAHYAASGEQDAFDYVR	S	R	4	1	0	2	0	1	1	2	1	0	0	0	0	1	0	2	1	0	2	1	0	19	0	2043.89	Rv3280_accD5	Rv3280_accD5	yes	yes	3	1.3849e-06	163.18	1	0	1	1	0	1			1				1		2450000	0
VQELAIK	V	K	1	0	0	0	0	1	1	0	0	1	1	1	0	0	0	0	0	0	0	1	0	7	0	799.48	Rv3280_accD5	Rv3280_accD5	yes	yes	2	0.0056945	140.09	1	0	1	1	0	1			1				1		1712300	0
[truncated: 12 more columns]
